# Supplementary material for: The Anti-Cancer Activity of Pentamidine and Its Derivatives (WLC-4059) Is through Blocking the Interaction between S100A1 and RAGE V Domain
Source: Biomolecules. 2022 Dec 30;13(1):81. doi: 10.3390/biom13010081 (PMC9856166; doi:10.3390/biom13010081)
Supplement: Supplementary file 1 [file biomolecules-13-00081-s001.zip]

Archive with 1 entries (1 files):
- biomolecules-1973296-supplementary.pdf
